# Supplementary material for: Effects of HSP70 chaperones Ssa1 and Ssa2 on Ste5 scaffold and the mating mitogen-activated protein kinase (MAPK) pathway in Saccharomyces cerevisiae
Source: PLoS One. 2023 Oct 18;18(10):e0289339. doi: 10.1371/journal.pone.0289339 (PMC10584130; doi:10.1371/journal.pone.0289339)
Supplement: S1 Table — (XLSX) [file pone.0289339.s009.xlsx]

## Sheet: Sheet1
	Table S1. Plasmids, strains and oligonucleotides used in this study.
Plasmid or Strain	Description			Source
PLASMIDS
EBL95	pDL1460/pGA1815 ADH1prom-FUS1::ubiYlacZ	URA3	CEN	(S7) B. Errede
pRM1	STE5prom-STE5-MYC9	TRP1	2m	R.M., this study
pYMW122, 123	ADH1p-SSA1-GFP	URA3	CEN	Y.Wang, this study
EBL530	GAL1prom-SSA1	LEU2	CEN	Y.W. this study, EE lab
EBL531, 536	GAL1prom-SSA1	TRP1	CEN	Y.W. this study, EE lab
EBL532, 535	GAL1prom-SSA1	URA3	CEN	Y.W. this study, EE lab
pYMW5	STE5prom-ste5D522-527-Myc9	URA3	2m	(S8) EE lab
pYMW15	STE5prom-ste5L634A/637A-Myc9	URA3	2m	(S8) EE lab
pYMW25	ADH1prom-TAGNLS-GFP-GFP	URA3	2m	(hu ) Y.W. EE lab
pYMW27	ADH1prom-TAgNLS-NES(PKI)-GFP-GFP	URA3	2m	(mbc) Y.W. EE lab
pYMW37	STE5prom-ste5L482A/485A*-Myc9 * L483/486A with Met1Met2	URA3	2m	(S9) EE lab
pYMW38	STE5prom-ste5L610/614A-Myc9	URA3	2m	(S8) EE lab
pYMW65	STE5prom-ste5D522-527-Myc9	URA3	2m	(S10) EE lab
pYMW107.8	STE5prom-TAgNLS-ste5L610A/614A/634A/637A-Myc9	URA3	2m	Y.W. EE lab
pYMW108	STE5prom-ste5L610A/614A/634A/637A-GST	URA3	2m	Y,W, EE lab
pYMW110.29	STE5prom-Ste5L610A/614A/634A/637A-Myc9	URA3	2m	Y.W. EE lab
pYMW114	GAL1prom-TAgNLS-ste5L610/614/634/637A-Myc9	LEU2	CEN	Y.W. EE lab
pYMW120	GAL1prom-TAgNLS- ste5L610A/614A/634A/637A-Myc9	URA3	CEN	Y.W. EE lab
pSKM12	STE5prom-STE5-Myc9	URA3	CEN	(S10) EE lab
pSKM17	CUP1prom-STE5-Myc9	URA3	CEN	(S10) EE lab
pSKM19	STE5prom-STE5-MYC9	URA3	2m	(S10) EE lab
pSKM21	CUP1prom-GFP-STE5	URA3	CEN	(S10) EE lab
pSKM30	GAL1p-STE5-MYC9	URA3	CEN	(S10) EE lab
pSKM71	EBL418 ste5K49,50A-Myc9	URA3	2m	(S9) EE lab
pSKM72	STE5prom-ste5-K49A50A-Myc9	URA3	2m	(S10) EE lab
pSKM73	EBL420 STE5prom-ste5K64-66A-Myc9	URA3	2m	(S9) EE lab
pSKM74	STE5prom-ste5-K64-66A-Myc9	URA3	2m	(S10) EE lab
pSKM76	EBL418 STE5prom-ste5K49A50AD64-66-Myc9	URA3	2m	(S10) EE lab
pSKM76	EBL423 STE5prom-ste5K49,50,D64-66A-Myc9	URA3	2m	(S9) EE lab
pSKM87	STE5prom-HA3-STE5	URA3	2m	(S10) EE lab
pSKM90	STE5prom-STE5-Myc9	HIS3	2m	(S10) EE lab
pSKM98	STE5prom-TAgNLSK128T-STE5-Myc9	URA3	2m	(S10) EE lab
pSKM102	GAL1prom-TAgNLS-Ste5-M9	URA3	CEN	(S9) EE lab
pSKM113	STE5prom-STE5(1-242)-GFP2	URA3	CEN	(S10) EE lab
pSKM115	STE5prom-STE5(1-242D49-66)-GFP2	URA3	CEN	(S10) EE lab
pYEE121	FUS3prom-FUS3-HA5 one HA tag inserted within FUS3	URA3	CEN	() EE
pYEE128.30-1	FUS3prom-fus3K42R-HA5 one HA tag inserted within fus3K42R	URA3	CEN	() EE
pNC318	CYC1prom-STE7-MYC	TRP1	CEN	(S11) B. Errede
YCp403	Yeast E. coli vector HIS3 CEN4	HIS3	CEN	Y.W. EE lab
YCplac22	Yeast E. coli vector TRP1 CEN4	TRP1	CEN	Y.W. EE lab
pYBS305	GAL1prom-GST URA3	LEU2	2m	(S12) EE lab
ZM43	Yeast E. coli vector URA3 CEN	URA3	CEN	Z.Moqtaderi, Struhl lab
B1818	Yeast E. coli vector TRP1 CEN	TRP1	CEN	EE lab
STRAINS E. coli:
DH5a	F – endA1 glnV44 thi-1 recA1 relA1 gyrA96 deoR nupG			EE lab
	purB20φ80dlacZΔM15 Δ(lacZYA-argF)U169
	hsdR17(rK –mK+), λ lacIq lacY+
HB101	hsdR17(rK –mK+), λ lacIq lacY+			EE lab
XL10 Gold	endA1 glnV44 recA1 thi-1 gyrA96 relA1 lac Hte			EE lab
	Δ(mcrA)183 Δ(mcrCB-hsdSMR-mrr)173 tet R
	F'[proAB lacI qZΔM15 Tn10(Tet R Amy Cm R)]
STRAINS S. cerevisiae
W303a background
EY699	W303a MATa ura3-1 leu2-3,112 trp1-1 his3-11,15 ade2-1 can1-100 Gal+			R. Rothstein
EY957	MATa bar1D::hisg ura3-1 leu2-3,112 trp1-1 ade2-101 his3-11, 15 can1-100			EE lab
EY1457	EY1411 (MATa bar1D::hisg ura3-1 leu2-3,112 trp1-1 ade2-101			(S13) EE lab
	his3-11, 15 can1-100+pYBS305) + YCp403
EY1775	MATa bar1D::hisg ste5D:TRP1 ura3-1 leu2-3,112 trp1-1			EE lab
	ade2-101 his3-11, 15 can1-100
EY3387	BY58 ste5D::TRP1. + YEplac195 URA3 2m			P.M. , this study EE lab
EY3390	EY940 + YEplac195 URA3 2m			P.M. , this study EE lab
EY3392	EY957 + EBL432 pCUP1prom-STE5-Myc9 CEN			P.M. , this study EE lab
EY3393	EY957 + EBL444 TAgNLSK128T-STE5-Myc9			P.M. , this study EE lab
EY3397(1-6)	EYK365 ste5D::ADE2 + EBL536 pGAL1prom-SSA1-TRP1			P.M. , this study EE lab
EY3398 (1-3)	EYL365 ste5D::ADE2 + EBL418 ste5K49,50A-Myc9 +			P.M. , this study EE lab
	EBL536 pGAL1prom-SSA1-TRP1
EY3399 (1-3)	EYL365 ste5D::ADE2 + EBL536 pGAL1prom-SSA1-TRP1 +			P.M. , this study EE lab
	EBL418 ste5K64A,K66A-Myc9-URA3-2m
EY3400 (1-3)	EYL365 ste5D::ADE2 + EBL536 pGAL1prom-SSA1-TRP1 +			P.M., this study EE lab
	EBL418 ste5K49A,K50A, K64-66A-Myc9-URA3-2m
EY3401 (1-3)	EYL365 ste5D::ADE2 +EBL536 pGAL1prom-SSA1-TRP1 +			P.M. , this study EE lab
	EBL418 STE5(1-242)-GFP-GFP-URA3-CEN
EY3402 (1-3)	EYL365 ste5D::ADE2 + EBL536 pGAL1prom-SSA1-TRP1 +			P.M. , this study EE lab
	pADHprom-STE5(1-242D49-66)-GFP-GFP URA3
EY3408	EYL365 ste5D::ADE2 + EBL365 pSKM19 STE5-Myc9 URA3 CEN			P.M. , this study EE lab
EY3411	EYL365 ste5D::ADE2 + B1818 TRP1-CEN			P.M. , this study EE lab
EYL357	EY699 msn5D::HIS3			(S9) EE lab
EYL457, RAY914	leu2-3,112 trp1-D901 his3-D200 lys2-801 ura3-52 gal2			R. Arkowitz
	suc2-D9 (pRS414 CDC24) cdc24D-1::LoxP HIS5 SpLoxP
EYL2619	YMY374: EY1775 ste5D::TRP1 +			Y.W. this study EE lab
	pSKM19 STE5-Myc9-URA3-2m
EYL2620	YMY375: EY1775 ste5D::TRP1 +			Y.W. this study EE lab
	pSKM107 STE5-Myc9 -LEU2-2m
EYL2765	YMY520: EY1775 ste5D::TRP1+ pYMW106.2			Y.W. this study EE lab
	TAgNLSK128T-ste5L610A/614A/634A/637A-Myc9 URA3-2m
EYL2766	YMY521: EY1775 ste5D::TRP1 +			Y.W. this study EE lab
	pYMW107.8 TAgNLS-ste5L610A/614A/634A/637A-Myc9-URA3-2m
EYL2769	YMY524: EY1775 ste5D::TRP1 +			Y.W. this study EE lab
	pYMW110.29 ste5L610A/614A/634A/637A-Myc9-URA3-2m
EYL2771	YMY526: EYL365 (MATa ste5D::ADE2) +			Y.W. , this study EE lab
	EBL531 GAL1prom-SSA1-TRP1-CEN
EYL2778	YMY533: YMY526 (EYL365 ste5D::ADE2			Y.W. , this study, EE lab
	EBL531 GAL1prom-SSA1-URA3-CEN) +
	pYMW37 ste5L482/485A-Myc9-URA3-2m
EYL2794-EYL2795	YMY549 and YMY550: YMY526 (EYL365 ste5D::ADE2) +			Y.W. , this study, EE lab
	pYMW110.29 ste5L610A/614A/634A/637A-Myc9-URA3-2m
EYL2812	YMY567: EY957 + pYMW118 pSTE5prom-			Y.W. , this study, EE lab
	TAgNLS-ste5L610A/614A/634A/637A-LEU2-CEN
EYL2816	YMY571: EYL957 ste5D::ADE2 + pYMW120 pGAL1prom-			Y.W. , this study, EE lab
	TAgNLS-ste5L610A/614A/634A/637A-Myc9 URA3-2m
EYL2823	YMY578: YMY570 (EY957 +			Y.W., this study, EE lab
	pYMW123 pADHprom-SSA1-GFP-URA-2m) +
	pSKM90 STE5-Myc9-HIS2-2m
EYL3022	YMY784: EY699 + pSKM19 STE5-Myc9-URA3-2m			Y.W. , this study, EE lab
EYL3023	YMY785: EYL357 msn5D::HIS3 +			Y.W., this study, EE lab
	pSKM19 STE5-Myc9-2m-URA3
EY3411(1-4)	EYL365 MATa ste5D::ADE2 + B1818-TRP1-CEN			P.M., this study, EE lab
EY3423	EYL365 MATa ste5D::ADE2 + B1818-TRP1-CEN +			P.M., this study, EE lab
	pSKM113 (EBL459) STE5(1-242)-GFP2
EY1775/98	EY1775 + pSKM98 TAgNLSK128T-STE5-Myc9-URA3-2m			Y.W., this study, EE lab
YMY467	EYL457 + pSKM19 STE5-Myc9 URA3-2m			Y.W., this study, EE lab
EYL2778/YMY533	YMY526: EYL365 (MATa ste5D::ADE2) +			Y.W., this study, EE lab
	EBL531 GAL1prom-SSA1-TRP1-CEN ) +
	ste5L482A,L485A-Myc9-URA3-2m
EYL2779/YMY534	YMY526: EYL365 (MATa ste5D::ADE2) +			Y.W., this study, EE lab
	EBL531 GAL1prom-SSA1-TRP1-CEN ) +
	pYMW65 ste5D522-527-Myc9-URA3-2m
EYL2780/YMY535	YMY526: EYL365 (MATa ste5D::ADE2) +			Y.W., this study, EE lab
	EBL531 GAL1prom-SSA1-TRP1-CEN ) +
	pYMW15 ste5L634A/637A-Myc9-URA3-2m
EYL2781/YMY536	YMY526: EYL365 (MATa ste5D::ADE2) +			Y.W., this study, EE lab
	EBL531 GAL1prom-SSA1-TRP1-CEN ) +
	pYMW110.29 ste5L610A/614A/634A/637A-Myc9-URA3-2m
EY957 + FUS3-HA	EY957 + pYEE121 (FUS3-HA5) a single HA epitope placed internally	URA3	CEN	EE lab
EY957 + fus3k42R-HA	EY957 + pYEE128.30-1 (fus3K42R-HA5)	URA3	CEN	EE lab
STRAINS-FY23 background
FY23 S288c	MATa leu2D1 trp1D63 ura3-52			F. Winston
EYL275	YMY505: FY23 + STE5-GST CEN URA3			(S9) EE lab
EYL308	YMY851: FY23 + pSKM113 Ste5(-1-242)-GFP-GFP			Y.W., this study , EE lab
FY23/98	FY23 (S288c) + pSKM98 TAgNLSK128T-Ste5-Myc9			Y.W., this study, EE lab
STRAINS-Craig lab
EYL352	MAT a-leu2-3,112 Dtrp1 ura3-52 his3-11,15 lys2 GAL2			(S14) E. Craig
	ssa1D::HIS3 ssa2D::URA3
EYL339/MW142	MW142 vial Y234 MATa GAL2 his3-11,15 leu2-3,112 Dtrp1 lys2			(S14) E. Craig
	ssa1D::HIS3 ssa2D::URA3 (not MATa)
EYL340/MW143	MW143 MATa ssa1D::HIS3 ssa2D::URA3 his3-11, 15			(S14) E. Craig
	leu2-3,112 lys2 Dtrp1 ura3-52
EYL341, EYL344	T211, DS10 vial Y166 MATa* his3-11,15, leu2-3,112 lys1 lys2 Dtrp1 ura3-52			(S14) E. Craig
	*strain is MATa not MATa
EYL342/MW331	MW331 MATa his3-11,15 leu2-3,112 lys2 Dtrp1 ura3-52			(S14) E. Craig
	ssa1D::HIS3 ssa2D::LEU2 ssa4D::LYS2 + pGAL1prom-SSA1-URA3-CEN4
EYL349/MW63	MW63 MATa/MATa his3-11,15/his3-11,15 lys2/lys2 ura3-52/ura3-52			(S14) E. Craig
	leu2-3, 112/leu2-3,112 Dtrp1/Dtrp1 GAL2/GAL2 ssa1D::HIS3/+
	ssa2D::LEU2/+ ssa3::TRP1/+ ssa4::URA3/+
STRAINS-Haploid strains derived from EYL349
EY3136	MATa his3-11,15 leu2-3,112 lys2 Dtrp1 ura3-52 GAL2 (kss1- by western)			F. F., this study, EE lab
EY3137	MATa ssa1D::HIS3			F. F., this study, EE lab
EY3138	MATa ssa2D::LEU2			F. F., this study, EE lab
EY3141	MATa ssa1D::HIS3 ssa2D::LEU2 (kss1- by western)			F. F., this study, EE lab
EY3143	MATa ssa1D::HIS3 ssa4D::URA3			F. F., this study, EE lab
EY3144	MATa ssa2D::LEU2 ssa3D::TRP1			F. F., this study, EE lab
EY3145	MATa ssa2D::LEU2 ssa4D::URA3			F. F., this study, EE lab
EY3146	MATa ssa3D::TRP1 ssa4D::URA3			F. F., this study, EE lab
EY3147	MATa ssa1D::HIS3, ssa2D::LEU2 ssa3D::TRP1			F. F., this study, EE lab
EY3148	MATa ssa1D::HIS3 ssa3D::TRP1 ssa4D::URA3			F. F., this study, EE lab
EY3158	EY3136 WT+ EBL295 pDL1460/pGA1815 FUS1::ubiYlacZ			F. F., this study, EE lab
EY3159	EY3141 MATa ssa1D::HIS3 ssa2D::LEU2 +			F. F., this study, EE lab
	EBL295 pDL1460/pGA1815 FUS1::ubiYlacZ
EY3160	EY3147 MATa ssa1D::HIS3, ssa2D::LEU2 ssa3::TRP1 +			F. F., this study, EE lab
	EBL295 pDL1460/pGA1815 FUS1::ubiYlacZ
EY3149	MATa ssa2D::LEU2 ssa3D::TRP1 ssa4D::URA3			F. F., this study, EE lab
EY3156	EY3136 + EBL295 pGA1815/pDL1460 FUS1::ubiYlacZ			F. F., this study, EE lab
EY3158	EY3136 + EBL295 pGA1815/pDL1460 FUS1::ubiYlacZ			F. F., this study, EE lab
EY3159	EY3141 + EBL295 pGA1815/pDL1460 FUS1::ubiYlacZ			F. F., this study, EE lab
EY3160	EY3147 + EBL295 pGA1815/pDL1460 FUS1::ubiYlacZ			F. F., this study, EE lab
EY3181	EY3141 + EB238 FUS3-HA			P.M., this study, EE lab
EY3311	EY3136 + pSKM30 pGAL1prom-STE5-Myc9-URA3-CEN			F. F., this study, EE lab
EY3312	EY3136 + ZM43 URA3-CEN			F. F., this study, EE lab
EY3313	EY3141 + pSKM30 pGAL1prom-STE5-Myc9-URA3-CEN			F. F., this study, EE lab
EY3314	EY3141+ ZM43 URA3-CEN			F. F., this study, EE lab
EY3315	EY31485FOAR MATa ssa1D::HIS3 ssa3D::TRP1 ssa4D::ura3-			F. F., this study, EE lab
	Non-reverting ura3- 5FOA resistant derivative of EY3148
EY3335	MATa ssa1D::HIS3 ssa3D::TRP1 ssa4D::ura3- +			F. F., this study, EE lab
	EBL295 pGA1815/pDL1460 FUS1::ubiYlacZ
EY3350	EY3136 + pNC245 pCYC1prom-STE7-MYC-TRP1-CEN			F. F., this study, EE lab
EY3353	EY3141 + pNC245 pCYC1prom-STE7-MYC-TRP1-CEN			F. F., this study, EE lab
EY3376	EY3136 + pSKM19 STE5-Myc9			P.M., this study, EE lab
EY3377	EY3136 + pSKM98 TAgNLSK128T- STE5-Myc9			P.M., this study, EE lab
EY3378	EY3136 + EB238 FUS3-HA			P.M., this study, EE lab
EY3379	EY3141 + pSKM19 STE5-Myc9			P.M., this study, EE lab
EY3380	EY3141 + pSKM98 TAgNLSK128T-STE5-Myc9			P.M., this study, EE lab
EY3384 (1,2)	EY3376 (EY3136 + pSKM19 STE5-Myc9) +			P.M., this study, EE lab
	EBL231 GAL1prom-SSA1-TRP1-CEN
EY3391 (1,2)	EY3379. (EY3141 + pSKM19 STE5-Myc9) +			P.M., this study, EE lab
	EBL231 GAL1prom-SSA1-TRP1-CEN
EY3406	EYL365 ste5D::ADE2 + EBL365 pSKM19 STE5-Myc9-URA3-CEN			P.M., this study, EE lab
EY3407 (1-3)	EY3136 + pSKM12 STE5-Myc9-URA3-CEN			P.M., this study, EE lab
EY3409 (1-3)	EY3141 + pSKM12 STE5-Myc9-URA3-CEN			P.M., this study, EE lab
EY3410	YMY117 ((EYL394 ran1-1 ) + pSKM19 STE5-Myc9-URA3-2m)+			P.M., this study, EE lab
	EBL536 pGAL1prom-SSA1-TRP1-CEN
LY53,1-3	EY3136 +pSKM21 [CUP1promGFP-STE5 URA3 CEN4]			L.Y., rhis study, EE lab
LY54, 1-3	EY3141 + pSKM21 [CUP1promGFP-STE5 URA3 CEN4]			L.Y., this study, EE lab
EY3136 bar1D KSS1	MATa bar1D::KanR ura3 his3 lys2 FUS3 KSS1			R.M., this study, EE lab
	ascospores from cross between EY3136 and Res Gen 11408 MATa bar1D::KanR
EY3141 bar1D KSS1	MATa bar1D::KanR ssa1D::LEU2 ssa2D::HIS3 ura3 his3 lys2 FUS3 KSS1			R.M., this study, EE lab
	ascospores from cross between EY3141 and ResGen 11408 MATa bar1D::KanR
EY3136 bar1D T1	MATa bar1D::KanR FUS3 KSS1+ pYEE121 (FUS3-HA5-CEN-URA3			R.M., this study, EE lab
EY3136 bar1D T2	MATa bar1D::KanR FUS3 KSS1 + pYEE128.30-1 (FUS3K42HA-CEN-URA3)			R.M., this study, EE lab
EY3136 bar1D T1	MATa bar1D::KanR ssa1D::LEU2 ssa2D::HIS3 FUS3 KSS1 + pYEE121 FUS3-HA5			R.M., this study, EE lab
EY3136 bar1D T2	MATa bar1D::KanR ssa1D::LEU2 ssa2D::HIS3 FUS3 KSS1 + pYEE128.30-1 fus3K42-HA5			R.M., this study, EE lab
STRAINS-S288C background
EYL1740	BY4741 MATa his3D1 leu2D0 met15D0 ura3D0			Res Genetics/Struhl lab
Res Gen 11408	MATa his3D1 leu2D0 met15D0 ura3D0 bar1D::KanR			Res Genetics/EE lab
EYL4860	MATa his3D1 leu2D0 met15D0 ura3D0 ydj1D::KanR			Res Genetics/Struhl lab
EYL4862	MATa his3D1 leu2D0 met15D0 ura3D0 sti1D::kanR			Res Genetics/Struhl lab
EYL4863	MATa his3D1 leu2D0 met15D0 ura3D0 sse1D::kanR			Res Genetics/Struhl lab
EYL4864	MATa his3D1 leu2D0 met15D0 ura3D0 sse2D::kanR			Res Genetics/Struhl lab
EYL4865	MATa his3D1 leu2D0 met15D0 ura3D0 ssb1D::kanR			Res Genetics/Struhl lab
EYL4866	MATa his3D1 leu2D0 met15D0 ura3D0 ssz1D::kanR			Res Genetics/Struhl lab
EYL4867	MATa his3D1 leu2D0 met15D0 ura3D0 fes1D::kanR			Res Genetics/Struhl lab
EYL BY4038	MATa his3D1 leu2D0 met15D0 ura3D0 ste5D::kanR			Res Genetics/Struhl lab
EYL BY3694	MATa his3D1 leu2D0 met15D0 ura3D0 msn5D::kanR			Res Genetics/Struhl lab
EYL2809	YMY564(-1,-2,-3): EYL442 MATa nsp1ts::URA3 ade2 leu2 lys2 +			Y.W. this study EE lab
	pSKM102[pGal TAgNLS-Ste5 M9 CEN]			Y.W. this study EE lab
EYL2817	YMY564(-1,-2,-3): EYL442 MATa nsp1ts::URA3 ade2			Y.W. this study EE lab
	Ura3 leu2 lys2+pYMW120
	pGAL1prom TAgNLS-ste5L610/614/634/637A M9 CEN
EY3412	BY4741 MATa his3D0 leu2D0 met15D0 ura3D0 + pSKM19 STE5Myc9-CEN			P.M. this study, EE lab
EY3417	EYL1689 BY4741ste5D0 + pSKM19 STE5Myc9-CEN			P.M. this study, EE lab
OLIGONUCLEOTIDES
NarI-AFLII-SSA1 (UP)	TATTGGCGCCGCTTAAG-ATGTCAAAAGCTGTCGGT
SSA1-XhoI(down)	TCCGCTCGAGCATCAACTTCTTCAACGGT
SSA1-NheI(down)	CCTAGCTAGCATCAACTTCTTCAACGGT
