# Supplementary material for: Effects of HSP70 chaperones Ssa1 and Ssa2 on Ste5 scaffold and the mating mitogen-activated protein kinase (MAPK) pathway in Saccharomyces cerevisiae
Source: PLoS One. 2023 Oct 18;18(10):e0289339. doi: 10.1371/journal.pone.0289339 (PMC10584130; doi:10.1371/journal.pone.0289339)
Supplement: S2 Table — (XLSX) [file pone.0289339.s010.xlsx]

## Sheet: Table S2
Table S2. Summary of ImageJ densitometry values relative to wild type.
Experiment1	ssa1D ssa2D wce2/
Average of (N) experiments	SSA1 SSA2 wce	IP/input wce	p-value3
Ste5-Myc9 CEN RT	0.20 +/- 0.06 (4)		1.1e-05
Ste5-Myc9 CEN WT RT	0.92 +/- 0.08 (3)
Ste5-Myc9 CEN 1D 2D RT	0.19 +/- 0.08 (3) 4.8-fold		0.003154
Ste5-Myc9 CEN WT 30oC	0.91 +/- 0.16 (3)
Ste5-Myc9 CEN 1D 2D 30oC	0.13 +/- 0.13 (3) 7-fold		0.01968
Ste5-Myc9 CEN WT 37oC	1.68 +/- 0.49 (3)
Ste5-Myc9 CEN 1D 2D 37oC	0.12 +/- 0.12 (3) 14-fold		0.03676
Ste5-Myc9 2m RT	0.40 +/- 0.06 (4)	1.8 +/-0.067 (3)	5.6e-05
HA3-Ste5 CEN RT	0.17 +/- 0.03 (2)	4.3 +/- 1.3 (2)
6C Fus3	1.5 +/- 0.65 (6)
10B Fus3	1.2 +/- 0.10 (2)
Fus3-P	0.21 +/- 0.052 (3)
10F Ste7-Myc	1.02 +/- 0.1 (2)
10F Ste7-Myc-P	1.0 +/- 0 (2)
Individual figures
1.Fig. 1B Ste5-Myc9
ip’d Ste5-Myc9 to co-ip’d
70 kDa band (IgG normalized)
2m 30oC -aF	0.67
2m 30oC +aF	1.45
2. Fig.4 Ste5-Myc9 M +/- S.E.
Ste5-Myc9 In wce from
ssa1D ssa2D relative to WT
(normalized with Tcm1)
4B CEN MATa RT	0.20 +/- 0.02 (2)
4B 2m MATa RT	0.57 +/- 0.034 (2)
Ste5-Myc9 M +/- S.E.
4F-G CEN WT RT	0.92 +/- 0.08
4F-G CEN 1D 2D RT	0.20 +/- 0.06		0.000638
4F-G CEN WT 30oC	0.91 +/- 0.16
4F-G CEN 1D 2D 30oC	0.24 +/- 0.15		0.029643
4F-G CEN WT 37oC	1.68 +/- 0.49
4F-G CEN 1D 2D 37oC	0.32+/-0.22		0.038462
Individual measurements
4F Ste5-Myc9 CEN WT RT	1
4F Ste5-Myc9 CEN WT 30oC	0.59
4F Ste5-Myc9 CEN WT 37oC	0.93
4F Ste5-Myc9 CEN WT 42oC	0.58
4F Ste5-Myc9 CEN RT 1D 2D	0.26
4F Ste5-Myc9 CEN 30oC 1D 2D	~0.00016
4F Ste5-Myc9 CEN 37oC 1D 2D	~0.00037
4F Ste5-Myc9 CEN 42oC 1D 2D	~0.00027
4G Ste5-Myc9 CEN WT RT	1
4G Ste5-Myc9 CEN WT 30oC	1
4G Ste5-Myc9 CEN WT 37oC	1.5
4G Ste5-Myc9 CEN RT 1D 2D	0.29
4G Ste5-Myc9 CEN 30oC 1D 2D	0.38
4G Ste5-Myc9 CEN 1D 2D 37oC	0.36
4G Ste5-Myc9 CEN WT RT4	0.76
4G Ste5-Myc9 CEN WT 30oC4	1.14
4G Ste5-Myc9 CEN WT 37oC4	2.6
4G Ste5-Myc9 CEN 1D 2D RT4	~0.031
4G Ste5-Myc9 CEN 1D 2D 30oC4	~0.00027
4G Ste5-Myc9 CEN 1D 2D 37oC4	~0.00016
re
3. Fig. 6 Ste5-Myc9 wce and ip
of ssa1D ssa2D relative to WT, RT
6A Ste5-Myc9 2m, RT	0.37 +/- 0.035 (4)	1.7 +/- 0.085 (4)
6A. Ste5-Myc9 2m, RT	0.29+/- 0.022 (4)	1.9 +/-0.13 (4)
6B. Ste5-Myc9 2m, RT	0.38	1.7
6D Ste5-Myc9 CEN, RT	0.28	2.4
4.Fig. 6C-D HA3-Ste5 ratio, wce
and ip, ssa1D ssa2D relative to WT
6C HA3-Ste5, RT	0.14	3
6D HA3-Ste5, RT	0.2	5.6
5. Fig. 6C and Fig. 10B Fus3 in wce
from ssa1D ssa2D compared to WT
(normalized with Tcm1 or cross-
reactive band)
6C Fus3	1.5 +/- 0.65 (6)
10B Fus3	1.2 +/- 0.10 (2)
6.Fig 10B-C Active Fus3 and Kss1
in wce from ssa1D ssa2D relative
to WT normalized with Tcm1
10B Fus3-P WT 0 min aF	1
10B Fus3-P WT 240 min aF	7.7
10B Fus3-P 1D 2D 0 min aF	0.36
10B Fus3-P 1D 2D 240 min aF	1.4
10B Kss1-P WT 0 min aF	1
10B Kss1-P WT 240 min aF	6.9
10B Kss1-P 1D 2D 0 min aF	0.02
10B Kss1-P 1D 2D 240 min aF	1.23
10C5 Fus3-P WT 50 mg wce	1
10C Fus3-P WT 300 mg wce	1.7
10C Fus3-P 1D 2D 50 mg wce.	0.27
10C Fus3-P 1D s2D 300mg wce.	0.14
7. Fig 10F-G Ste7-Myc, Fus3 in wce
ssa1D ssa2D relative to WT
(normalized with Tcm1, Ponceau S)
10F Ste7-Myc	1.02 +/- 0.1 (2)
10F Ste7-Myc-P	1.0 +/- 0 (2)
10G WT:
10G Fus3	1.02
10G Fus3 + aF	1.74
10G Fus3 + cyh	0.87
10G Fus3 + cyh + no aF	0.97
10G Fus3 + cyh + aF	0.99
10G ssa1D ssa2D:
10G Fus3	1.2
10G Fus3 + a factor	1.37
10G Fus3 + cyh	1.44
10G Fus3 + cyh + no aF	0.97
10G Fus3 + cyh +aF	1.06
8. Fig. 10D Fus3-HA , Fus3K42R-HA
wce , ssa1D ssa2D relative to WT
(normalized with total protein input)
10D Fus3-HA WT	1.0 +/- 0.002 (2)
10D Fus3K42R-HA WT	1.36 +/- 0.40 (2)
10D Fus3-HA 1D 2D	3.06 +/- 0.28 (2)
10D Fus3K42R-HA 1D 2D	2.26 +/- 0.62 (2)
9. Fig 10E Kss1 in wce from
ssa1D ssa2D, fus3D, kss1D
relative to WT same strain
background (normalized
with cross-reactive band)6
10E Kss1 in ssa1D ssa2D	1.24
10E Kss1 in fus3D	2.59
10E Kss1 in kss1D	0
1 Summary of relative ImageJ densitometry values of Ste5, Fus3 and Ste7,
and 70kDa protein in extracts from ssa1D ssa2D compared to WT
SSA1 SSA2. The experiments are from the figures in the main text
and shorter and/or longer exposure images. Densitometry measurements
were made with ImageJ, photoshop and canvasXdraw as described in
Materials and Methods. ImageJ was done according to the directions
from the NIH and from SYBIL (European Community’s Seventh
Framework Programme FP7/2007-2013 at www.sybil-fp7.eu/node/95)
and reference S12. Some values from the ssa1D ssa2D mutant
were equal to or below the background. Negative values were multiplied
by -1000 to yield a positive integer equal to or greater than ~1 for the
calculations.
.
2Abbreviations: SE is standard error, WCE is whole cell extract, IP is
immunoprecipitated, co-ip is co-immunoprecipitated, Ste7-Myc-P is
the phosphorylated slower migrating species.
3p-values are calculated by students T-test, two independent means,
two-tailed.
4These values are from the second set of lanes in Fig.3C. Due to
degradation, the entire lane was used for quantification.
5These values reflect the reduction of detectable active Fus3 when
large amount of whole cell extract is run on SDS-polyacrylamide gel.
6The pattern appeared similar for repeat experiments, however,
antibody background precluded reliable densitometry. Higher levels
of background led to a lower fold increase.
