# Supplementary material for: Effects of HSP70 chaperones Ssa1 and Ssa2 on Ste5 scaffold and the mating mitogen-activated protein kinase (MAPK) pathway in Saccharomyces cerevisiae
Source: PLoS One. 2023 Oct 18;18(10):e0289339. doi: 10.1371/journal.pone.0289339 (PMC10584130; doi:10.1371/journal.pone.0289339)
Supplement: S3 Table — (XLSX) [file pone.0289339.s011.xlsx]

## Sheet: Table S3
Table S3. List of positive and negative regulators of mating and invasive
growth screened for interaction with Ssa1, Ssa2 and other HSP70 network proteins
in the literature and published databases.
PROTEIN
Act1/YFL039C***,
Adf1/YCL058W-A*
Aga1/YNR044W*
Aga2/YGL032C*
Akr1/ YDR264C***
Arr4/Get3/YDL100C*
Ark1/YNL020C***
Ash1/YKL185W**
Axl1/YIL140W*
Axl2/Bud10/YPR122W***
Bck1/Slk1/YJL095W***
Bem1/YBR200W***
Bem2/YER155C***
Bem3/YPL115C***
Bem4/YPL161C***
Bni1/YNL271C***
Bos1/Sec32/YLR078C*
Bud2/YKL092C***
Bck1/Slk1/YJL095W***
Bud3/YCL014C**
Bud5/YCR038C***
Bud6/YLR318C***
Bud8/YLR353W***
Ccw12/YLR110C*
Cdc4/YFL009W***
Cdc24/YAL041W***
Cdc28/YBR160W***
Cdc34/YDR054C***
Cdc36/YDL165W***
Cdc37/YDR168W***
Cdc39/YCR093W***
Cdc42/YLR229C***
Cdc48/YDL126C*+
Cdc53/YDL132W***
Cdc55/YGL190C***
Chs3/YBR023C*
Chs5/YLR330W*+
Cik1/YMR198W*
Cin2/YPL241C*
Cin4/YPL241C*
Cla4/YNL298W***
Cla4/YNL298W***
Cln1/YMR199W***
Cln2/YPL256C***
Cln3/YAL040C***+
Cmd1/YBR109C*
Cmp2/YML057W*
Cna1/YLR433C*
Cnb1/YKL190W*
Csi1/YMR025W*
Csn9/YDR179C*
Csn12/YJR084W*
Dia1/YMR316W**
Dia3/YDL024C*
Dig1/Rst1/ YPL049C***+
Dig2/Rst2/ YDR480W***
Dnf1/YER166W*
Dnf2/YDR093W*
Dnf3/YMR162C*
Drs2/YAL026C*
Elm1/YKL048C***
Far1/YJL157C*
Far3/YMR052W*
Far7/YFR008W*
Far8/YMR029C*
Far9/VPS64/YDR200C*
Far10/YLR238W*
Far11/YNL127W*
Fig1/YBR040W*
Fig2/YCR089W
Fig3/Kar5/YMR065W
Fig4/YNL325C*
Fks1/YLR342W***+
Fks2/YGR032W***
Flo8/YER109C**
Fps1/YLL043W***+
Fpk1/YNR047W***
Fus1/YCL027W*
Fus2/YMR232W
Fus3/YBL016W***
Fyv5/YCL085C***
Gic1/Ira1/YBR140C***,
Glc7/YER133W***+
Gpa1/Cdc70/Dac1/Scg1/YHR005C***
Gpa2/YER020W**
Hbt1/YDL223C*
HO/YDL227C*
Hkr1/YDR420W***
Hub1/YNR032C***
Hyp2/TIF51A/YEL034W***
Kar1/YNL188W*
Kar2/YJL034W***+
Kar3/ YPR141C*
Kar4/YCL055W*
Kar5/Fig3/YMR065W*
Kar7/Sec66/ YBR171W***
Kar8/Jem1/YJL073W*
Kar9/YPL269W*
Kel1/YHR158C***+
Kel2/YGR138C***
Kem1/Xrm1/YGL173C***+
Kin28/YDL108W**
Kin82/YCR091W*
Kss1/YGR040W***
Lrg1/YDL240W***
Lsg1/YHL003C*
Mdg1/YNL137C*
Mdy2/YOL111C*+
Mfa1/YDR461W*
Mfa2/YNL145W*
Mf(alpha1)/YPL187W***
Mf(alpha2)/YNL145W***
Mfg1/YDL233W*
Mid2/YLR322W*
Mkk1/YOR231W*
Mkk2/Ypl143C*
Mpk1/Slt2/YHR030C*
Mps3/YJL019C***
Mpt5/YGL178W***
Msb1/YOR188W***
Msb2/YGR014W***
Msg5/YNL053W***
Mss11/YMR164C**
Myo2/YOR326W***
Myo4/YAL029C*
Myo5/YMR109W***
Nfg1/YLR042C**
Och1/YGL038C**
Opy2/YGR014W**
Osh3/YHR073W*
Pea2/YER149C**
Pkc1/YBL105C***
Pog1/YIL122W***
Pph21/YDL134C
Pph22/YDL188C***
Prm1/YNL279W*
Prm2/YIL037C*
Prm3/YPL192C*
Prm4/YPL156C*
Prm5/YIL117C*
Prm6/KCH1/YML047C*
Prm7/YDL039C*
Prm8/YGL053W*
Prm9/YAR031W*
Prm10/YJL108C*
Prm15/YMR278W*
Prr1/YKL116C*
Prr2/YDL214C*
Ptc1/YDL006W***
Ptc2/YER089C***
Ptp1/YDL230W***
Ptp2/YOR208W***
Ptp3/YER075C***
Ras2/YNL098C***
Rck1/YGL158W*
Rck2/YLR248W***
Reg1/YDR028C*
Rga1/YOR127W***
Rga2/YDR379W***
Rgd1/YBR260C*
Rho1/YPR165W***
Rod1/YOR018W***
Rog3/YFR022W*
Rri1/YDL216C*
Rri2/YOL117*
Rsp5/YER125W***+
Rsr1/Bud1/YGR151C***
Rvs161/YCR009C***+
Rsv167/YDR388W***+
Rxt2/YBR095C***+
Sag1/YJR004C*
Sak1/YER129W*
Scp160/YJL080C***+
Scw10/YMR305C*
Skp1/YDR328C***+
Sey1/YOR165W*
Sfg1/YOR315W***
Sho1/YER118C**
Spa2/ YLL021C***
Spc110/YDR356W*+
Sph1/ YLR313C***
Spo14/YKR031C*
Spt7/YBR081C***
Ssf1/YHR066W*
Ssf2/YDR312W***
Sst1/Bar1/YIL015W*
Sst2/YLR452C*
Ste2/YFL026W*
Ste3/YKL178C***
Ste4/YOR212W***
Ste5/YDR103W***
Ste6/YKL209C*
Ste7/YDL159W***
Ste11/YLR362W***
Ste12/YHR084W***
Ste13/YOR219C*
Ste14/YDR410C*
Ste16/Ram1/Fus8/YDL090C*
Ste18/YJR086W*
Ste20/YHL007C***
Ste21/Msn5/YDR335W***
Ste23/YLR389C*
Ste24/YJR117W*
Ste50/YCL032W***
Ste24/YJR117W*
Ste50/YCL032W***
Sut1/YGL162W***
Sut2/YPR009W***
Swi4/YER111C***
Swi6/YLR182W***
Tec1/ YBR083W**
Tem1/YML064C***
Tip1/YBR067C***
Tos3/YGL179C*
Ubc1/YDR177C***+
Ubi1/RPL40A***
Whi2/YOR043C***
YNL058C*
Ypk1/YKL126W*+
Ypk2/YMR104C***
Yps1YLR120CC/***
Yps2/Mck2/YDR144C***
Ysp1/YHR155W***
1This is a list of ~ 212 mating pathway proteins* and ~121 invasive growth
pathway proteins** compiled from SGD, the literature and Integrative
Multi-species Prediction (IMP) (S32-S41). The list does not include every
protein identified by SGD GO terms, but does include the majority of
core signaling proteins, transcription factors, cell cycle, agglutination,
morphogenesis, nuclear fusion and cell fusion, and interaction analysis.
2Asteriks: Mating pathway*, invasive growth pathway**, both***,
interacts with Ssa1 + a-factor.
