# Supplementary material for: Effects of HSP70 chaperones Ssa1 and Ssa2 on Ste5 scaffold and the mating mitogen-activated protein kinase (MAPK) pathway in Saccharomyces cerevisiae
Source: PLoS One. 2023 Oct 18;18(10):e0289339. doi: 10.1371/journal.pone.0289339 (PMC10584130; doi:10.1371/journal.pone.0289339)
Supplement: S4 Table — (XLSX) [file pone.0289339.s012.xlsx]

## Sheet: Table S4
Table S4. Summary of interaction data on 212 mating pathway and 121 invasive
growth pathway proteins with Hsp70 chaperones and co-chaperones.
SSA1	SSA1+aF		SSA2		SSA3		SSA4		SSB1		SSB2		SSC1		SSE1		SSE2		SSQ1		SSZ1		ECM10		KAR2		LHS1		FES1 (4)		STI1 (4)		YDJ1		SIS1		SNL1 (3)		HSP82		HSC82		Cdc37 (4)		Sba1 (4)		HSP26		HSP42
Mating/IG	Mating/IG		Mating/IG		Mating/IG		Mating/IG		Mating/IG		Mating/IG		Mating/IG		Mating/IG		Mating/IG		Mating/IG		Mating/IG		Mating/IG		Mating/IG		Mating/IG		Mating/IG		Mating/IG		Mating/IG		Mating/IG		Mating/IG		Mating/IG		Mating/IG		Mating/IG		Mating/IG		Mating/IG		Mating/IG
Act1	Cdc28		Akr1		Bni1		Bud3		Act1		Act1		Bem2		Act1		Bck1		Mss11		Bem2		Bud6		Arr4/Get3		Cdc48		Fbp1		Cdc37		Act1		Bck1		Mpt5		Act1		Ash1		Cdc28		Act1		Bni1		Bem2
Akr1	Cdc48		Axl2/Bud10		Bos1/Sec32		Cdc28		Ark1		Aga2		Bud2		Bem2		Bud2		Pph21		Bud2		Cln2		Cdc28		Csn12		Lsg1		Scp160		Ash1		Bem2				Bck1		Bem2		Kar4		Kar2		Far1		Boi1
Arr4/Get3	Cdc53		Bem2		Bud2		Cdc37		Bar1/Sst1		Bem1		Cdc24		Bni1		Cdc34		Rsv167		Bud3		Pph21		Chs5		Far8		Mpk1/Slt2		Ubi4		Bck1		Bni1		Core		Bem2		Bem4		Kin28		Mpt5		Fus3		Bud2
Ash1	Cdc55		Bni1		Bud3		Cla4		Bck1		Bem2		Cdc28		Bos1/Sec32		Cdc48				Cdc4		Pph22		Far3		Kar2						Bem2		Bos1		none		Bem4		Bni1		Kss1				Cdc28		Cik1
Axl1	Chs5		Bos1/Sec32		Cdc34		Cln2		Bem2		Bem4		Cdc34		Bud2		Chs3		Core		Cdc39		Ste24		Far8		Mpk1/Slt2		Core		Core		Bni1		Bud3				Bni1		Bud3		Ste11		Core		Cmr1		Dia2
Bar1/Sst1	Cln3		Bud3		Cdc39		Cln3		Bem4		Bni1		Cdc55		Bud3		Chs5		Mss11		Cla4				Kar2		Myo2		none		none		Bos1/Sec32		Cdc24		HSP network		Bos1		Cdc24				none		Spt7		Dnf3
Bem1	Dig1		Cdc4		Cln3		Cna1		Bni1		Bud3		Elm1		Ccw12		Dia1				Cna1		Core		Kel1								Bud2		Cdc34		Fes1		Bud2		Cdc34		Core				Ste50		Fus3
Bem2	Fks1		Cdc24		Dia2		Far3		Bos1		Ccw12		Far7		Cdc24		Dia2		HSP network		Dia2		none		Mdy2		Core		HSP network		HSP network		Cdc4		Cdc37		Ssa1		Bud3		Cdc37		Kss1		HSP network				Gic1
Bem4	Fps1		Cdc28		Elm1		Fig2		Bud3		Cdc4		Far8		Cdc34		Elm1		Hsp78		Dnf3				Prm2		none		Hsp42		Cdc37		Cdc28		Cdc39		Ssb1		Cct8		Cmp2		Ste11		Hsc82		Core		Myo2
Bud3	Glc7		Cdc34		Gic1		Fus1		Bud4		Cdc24		Far10		Cdc39		Far1		Ssa1		Ecm22		HSP network		Rck2				Sis1		Fes1		Cdc39		Cdc48		Ssb2		Cdc4		Cna1				Hsp82		Far1		Myo4
Bni1	Kar2		Cdc48		Glc7		Gic1		Bud6		Cdc28		Fpk1		Cdc42		Far11		Ssa2		Elm1		Hsp78		Sac7		HSP network		Ssa1		Hsc82		Cdc48		Cln1		Sse1		Cdc24		Dig2		HSP network		Kar2		Fus3		Myo5
Bos1/Sec32	Kel1		Cdc55		Kar1		Kar2		Cct6		Cdc34		Glc7		Cdc48				Ssb1		Far1		Ssa4		Scp160		Hsp150		Ssa2		Hsp82		Chs3		Cmd1		Sse2		Cdc28		Far11		Cdc37		Sba1		Ste50		Rck2
Ccw12	Kem1/Xrm1		Chs3		Kar2		Kel1		Cct8		Cdc36		Hbt1		Cdc55		Core		Ssc1		Far3		Ssc1		Skp1		Kar2		Ssa4		Hsp104		Cla4		Csn9				Cdc37		Fus3		Hsc82						Rvs161
Cdc4	Mdy2		Cik1		Kar3		Kem1/Xrm1		Ccw12		Cdc37		Lsg1		Chs3		Far1		Ssz1		Far7				Ste24		Ssb1		Ssb1		Sis1		Cln1		Dig1				Cdc48		Gpa2		Hsp82				HSP network		Ypk1
Cdc24	Rsp5		Cla4		Pph22		Msg5		Cdc4		Cdc39		Myo4		Chs5						Kem1/Xrm1								Ssb2		Ssa1		Cln3		Far1				Cdc55		Hbt1		Hsp150				Ssa1		Ypk2
Cdc28	Rvs161		Cln2		Spa2		Pkc1		Cdc24		Cdc42		Ste7		Cin2		HSP network				Kss1				Core				Sse1		Ssa2		Cmd1		Far7				Chs3		Kar5		Ssa1				Ssa2
Cdc34	Rvs167		Cln3		Spc110		Pph22		Cdc28		Cdc48		Ste11		Cln2		Hsc82				Lsg1				none						Ssa3		Cna1		Far11				Cla4		Pph21		Ssb1				Ssb1		Core
Cdc37	Rxt2		Cmp2		Ste11		Rod1		Cdc34		Cdc53		Scp160		Cla4		Hsp42				Mkk2										Ssa4		Dia2		Fig2				Cmp2		Rck1		Ssb2				Ssb2		Fus3
Cdc39	Scp160		Cnb1		Ste24		Rri1		Cdc37		Cdc55		Spo14		Cmd1		Hsp82				Osh3				HSP network						Ssb1		Dnf2		Flo8				Cna1		Sak1		Sti1				Ydj1
Cdc42	Skp1		Cnb2		Swi4		Rvs161		Cdc39		Chs3		Spt7		Dia1		Hsp104				Pkc1				Hsp82						Ssb2		Dnf3		Glc7				Cns1		Sey1								HSP network
Cdc48	Spc110		Csn9				Spa2		Cdc42		Cik1		Ssf1		Dig2		Ssa1				Prr1				Kar2						Sse1		Far3		Hyp2				Dig1		Skp1								Cdc37
Cdc55	Ste12		Dia2		Core		Spc110		Cdc43		Cin2		Ubi4		Dnf3		Ssa2				Ptc1				Sis1						Sse2		Gpa1		Kar2				Dig2		Ste11								Fes1
Chs3	Ubc1		Dia3		Ste11		Sst2		Cdc48		Cin4		Ypk1		Drs2		Ssa3				Rck1				Ssa1						Ssz1		Kel1		Myo2				Dnf2		Ste20								Hsc82
Chs5	Whi2		Dnf3				Ste12		Cdc53		Cla4		Ypk2		Elm1		Ssa4				Reg1				Ssa2						Sti1		Kel3		Myo5				Dnf3		Ubc1								Hsp42
Cik1	Ypk1		Elm1		HSP network		Ste16/Ram1		Cdc55		Clb2				Far1		Ssb1				Scp160				Ssa3								Mdy2		Pkc1				Drs2		Ypk1								Hsp82
Cln2			Far1		Kar2		Ste18		Chd1		Cln1		Core		Far7		Ssb2				Spt7				Ssa4								Mpt5		Ptc2				Far1		Ypk2								Hsp104
Cla4	Core		Far7		Ssa1		Ste21/Msn5		Chs3		Cln2		Bem2		Far8		Sse1				Sst2				Ssb1								Myo2		Sak1				Far3										Ssa1
Cln3	Dig1		Far8		Ssa2		Sst2		Chs5		Cmd1		Cdc24		Fus1		Ydj1				Tec1				Ssb2								Pkc1		Sey1				Far7		Core								Ssa2
Cmp2	Ste12		Far11		Ssa3		Swi4		Cik1		Cmp2		Ste7		Gic1						Ubi1/Rpl40a				Sse1								Pph22		Scp160				Far11		Bem4								Ssb1
Cna1			Fig2		Ssa4		Tec1		Cka1		Cna1		Ste11		Glc7						Ysp1				Sti1								Prr1		Spt7				Hbt1		Cdc24								Ssc1
Cnb1	HSP network		Fig4		Ssb1				Cka2		Cnb1				Hbt1						Ysp2												Rck1		Ste12				HO		Dig2								Sse1
Cnb2	Fes1		Fks1		Ssb2		Core		Cin2		Csn9		HSP network		Hub1																		Rga1		Ste20				Hyp2		Fus3								Sse2
Csn9	Hsc82		Fus1		Sse1		Sst2		Cin4		Dia2		Ecm10		Kar2						Core												Rga2		Tec1				Kar2		Ste11
Dia1	Hsp26		Fus2		Sse2		Ste12		Cla4		Dig1		Fes1		Kel1						Far1												Rri2		Whi2				Kel1		Ste20
Dia2	Hsp82		Fus3		Ydj1		Ste18		Clb2		Dnf3		Hsc82		Kel2						Kss1												Scp160						Kss1
Dig1	Hsp104		Gic1				Tec1		Cln2		Far1		Hsp10		Kem1/Xrm1						Sst2												Spa2		Core				Msb1
Dig2	Kar2		Hbt1						Cln3		Far10		Hsp42		Kin28						Tec1												Spc110		Cdc24				Mss11		HSP network
Dnf3	Sis1		HO				HSP network		Cmd1		Far11		Hsp60		Kss1																		Spo14		Dig1				Myo2		Apj1
Elm1	Ssb1		Kar1				Cdc37		Cmp2		Fus3		Hsp78		Mkk1						HSP network												Sst2		Flo8				Myo4		Cdc37
Far1	Ssc1		Kar2				Fes1		Cna1		Gic1		Hsp82		Mpk1/Slt2						Hsc82												Ste4		Ste12				Prm1		Hsp31
Far3	Sse2		Kel1				Kar2		Cnb1		Glc7		Hsp104		Msb1						Hsp82												Ste6		Ste20				Prm15		Hsp42
Far7	Ssz1		Kem1/Xrm1				Ssa1		Csn9		Hub1		Sis1		Msg5						Ssb1												Ste11		Tec1				Prr1		Hsp82
Far8	Sti1		Kin82				Ssa2		Csn12		Kar4		Ssa1		Mss11						Ssb2												Ste12						Rck2		Hsp104
Far11	Ydj1		Mpt5				Ssa3		Dia2		Kel1		Ssa2		Myo2						Ssc1												Ste21/Msn5		HSP network				Reg1		Ssa1
Fig2			Msb1				Ssb1		Dia3		Kin28		Ssa4		Myo5						Sse1												Swi6		Cdc37				Rgd1		Ssa2
Fig4			Mss11				Sse1		Dig1		Kss1		Ssb1		Osh3						Ssq1												Tos3		Fes1				Rsr1		Ssb1
Fks1			Myo2				Sse2		Dig2		Mdy2		Ssb2		Pkk1						Sti1												Ubi4		Hsc82				Rvs161		Sse1
Fus1			Myo5				Ydj1		Dnf1		Mid2		Ssc1		Pog1																		Ypk1		Hsp42				Rvs167		Ssz1
Fus2			Osh3						Dnf3		Mkk1		Ssq1		Pph21																				Hsp60				Scp160		Ydj1
Fus3			Pea2						Elm1		Mkk2		Ssz1		Prm1																		Core		Hsp82				Skp1
Gic1			Pkc1						Far1		Mpt5				Prm5																		Gpa1		Hsp104				Spc110
Glc7			Pog1						Far7		Msb2				Prr1																		Rga1		Kar2				Spo14
Hbt1			Prm9						Far8		Myo3				Prr2																		Rga2		Sis1				Ste6
HO			Prr1						Far11		Myo4				Prs1																		Sst2		Ssa1				Ste11
Kar2			Ras2						Fig2		Myo5				Ptp3																		Ste4		Ssa2				Ste21/Msn5
Kar3			Rck1						Fig4		Nfg1				Ras2																		Ste6		Ssa3				Swi4
Kar4			Rck2						Flo8		Opy2				Reg1																		Ste11		Ssa4
Kel1			Rga1						Fks3		Osh2				Rga1																		Ste12		Ssb1				Core
Kem1/Xmn1			Rga2						Fus3		Pea2				Rga2																				Ssb2				Bem4
Kin28			Rod1						Gic1		Pkc1				Rod1																		HSP network		Ssc1				Cdc24
Kin82			Rog3						Glc7		Pog1				Rri2																		Hsc82		Sse1				Dig1
Lsg1			Rri2						Gpa2		Pph21				Rvs161																		Hsp26		Sti1				Dig2
Mdy2			Rsp5						Hub1		Pph22				Rvs167																		Hsp42		Ydj1				Far1
Mkk1			Rvs161						Hyp2		Ptc1				Rxt2																		Hsp82						Kss1
Mpt5			Rvs167						Kar2		Ptc2				Sak1																		Hsp104						Mss11
Msg5			Rxt2						Kar3		Ptc3				Scp160																		Sis1						Rsr1
Mss11			Sak1						Kel1		Ptp1				Spa2																		Ssa1						Ste6
Myo2			Scp160						Kel2		Ptp3				Sph1																		Ssa2						Ste11
Myo5			Scw10						Kem1		Rck1				Spo14																		Ssa3
Osh3			Spc110						Kin28		Reg1				Ste20																		Ssa4						HSP network
Pkc1			Sph1						Lsg1		Rho1				Ste21/Msn5																		Ssb1						Cct8
Pog1			Spo14						Mid2		Rod1				Ste50																		Sse1						Cdc37
Pph22			Spt7						Mkk1		Rri1				Sut1																		Sse2						Hsc82
Prm9			Ssf1						Mkk2		Rsp5				Tem1																		Ydj1						Hsp42
Prr1			Sst2						Mpk1/Slt2		Rsr1/Bud1				Tip1																								Hsp60
Prr2			Ste6						Mpt5		Rvs161				Tos3																								Hsp78
Ras2			Ste11						Msb1		Rvs167				YNL058C																								Hsp82
Rck2			Ste12						Msg5		Sac1				Ypc1																								Kar2
Reg1			Ste13						Mss11		Scp160				Ypk1																								Ssa1
Rga1			Ste21/Msn5						Myo3		Scw10																												Ssa2
Rga2			Ste50						Myo4		Skp1				Core																								Ssb1
Rgd1			Tec1						Myo5		Sph1				Cdc24																								Ssb2
Rod1			Tos3						Osh2		Spo14				Cdc42																								Sse1
Rsp5			YNL058C						Osh3		Sst2				Dig2																								Sse2
Rsr1/Bud1			Ypk1						Pea2		Ste2				Far1																								Ssz1
Rvs161									Pkc1		Ste4				Kss1																								Swa2
Rvs167			Core						Pkh1		Ste5				Mss11																								Tcp1
Rxt2			Axl2						Pog1		Ste7				Rga1																								Ydj1
Sac7			Bem2						Prm9		Ste11				Rga2
Sak1			Cdc24						Pph21		Ste20				Ste20
Scp160			Far1						Pph22		Ste21/Msn5				Ste50
Sey1			Fus3						Prr1		Ste23
Sfg1			Mss11						Prr2		Sut2				HSP network
Spc110			Rga1						Ptc2		Tec1				Hsc82
Sph1			Rga2						Ptk1		Tem1				Hsp42
Spo14			Sst2						Ptp1		Tos3				Hsp80
Spt7			Ste6						Ras2		Ubc1				Hsp104
Ssf1			Ste11						Rck1		Whi2				Kar2
Sst2			Ste12						Rck2		Ysp1				Sis1
Ste4			Ste50						Rga1						Ssa1
Ste5			Tec1						Rga2		Core				Ssa2
Ste6									Reg1		Bem1				Ssa4
Ste11			HSP network						Rgd1		Bem4				Ssb1
Ste12			Fes1						Rgr1		Cdc24				Ssb2
Ste13			Hsp42						Rod1		Cdc42				Sse1
Ste18			Kar2						Rri1		Dig1				Sse2
Ste20			Ssa1						Rri2		Far1				Sti1
Ste21/Msn5			Ssa2						Rvs161		Fus3
Ste24			Ssa3						Rvs167		Kss1
Ste50			Ssa4						Rsp5		Msb2
Sut1			Ssb1						Rxt2		Opy2
Tec1			Ssb2						Sak1		Sst2
Tip1			Sse1						Scp160		Ste2
Tos3			Sse2						Scw10		Ste4
YNL058C			Ydj1						Sfg1		Ste5
Ypk1									Spc110		Ste7
									Ssf1		Ste11
Core									Sst2		Ste20
Bar1/Sst1									Spo14		Tec1
Bem1									Spt7
Bem4									Ste2		HSP network
Cdc24									Ste3		Cdc37
Cdc42									Ste4		Fes1
Dig1									Ste5		Hsp10
Dig2									Ste6		Hsp26
Far1									Ste7		Hsp31
Far3									Ste11		Hsp60
Mss11									Ste13		Hsp82
Rga1									Ste20		Hsp104
Rga2									Ste21/Msn5		Sis1
Sst2									Ste24		Ssa1
Ste4									Ste50		Ssa2
Ste5									Sut1		Ssa3
Ste6									Tec1		Ssb1
Ste11									Tem1		Ssb2
Ste12									Tip1		Ssc1
Ste13									Tos3		Sse1
Ste18									Ubc1		Sse2
Ste20									Whi2		Ssz1
Ste50									Ypk2
Tec1									Ysp1
HSP Network									Core
Cdc37									Bar1/Sst1
Fes1									Bem4
Hsc82									Cdc24
Hsp26									Cdc42
Hsp82									Dig1
Hsp104									Dig2
Kar2									Far1
Sil1									Far3
Ssa2									Mss11
Ssa3									Rga1
Ssa4									Rga2
Ssb1									Sst2
Ssb2									Ste2
Ssc1									Ste3
Sse1									Ste5
Sse2									Ste6
Ssz1									Ste7
Sti1									Ste11
Ydj1									Ste20
									Ste50
									Tec1
									HSP network
									Cct8
									Cdc37
									Fes1
									Hsp42
									Hsp78
									Hsp82
									Hsp104
									Hsp150
									Kar2
									Ssa1
									Ssa2
									Ssa3
									Ssa4
									Ssb1
									Ssb2
									Ssc1
									Sse1
									Sse2
									Ssz1
									Ydj1
1The Gong (S28), Truman (S29), Biogrid (SGD)(S30), IntAct (Uniprot)(S31), Babu
(S32), Willmund (S33) databases were screened for mating pathway proteins that
interact with HSP70 components. A List of 212 mating pathway proteins and 121
invasive growth pathway proteins (221 total proteins) was compiled from SGD and the
literature and includes all known core signaling components, transcription factors,
nuclear fusion and cell fusion proteins, but does not include every protein that may be
involved in each response (list in Table S4). Brackets [ ] are around HSP network
proteins and mating and invasive growth signal transduction pathway proteins and TFs
(transcription factors). The HSP70 chaperone components screened were:
Ssa1/YAL005C (69,767 Da, cytoplasm), Ssa2/YLL024C (69,469 Da, cytoplasm,
nucleus), Ssa3/YBL075C (70,546 Da, cytoplasm), Ssa4/YER103W (69, 650 Da,
cytoplasm), Ssb1/YDL229W (66,601 Da, cytoplasm), Ssb2/YNL209W (66,594 Da,
cytoplasm), Sse1/YPL106C (77,366 Da, cytoplasm, a Hsp70 and Hsp90 co-
chaperone), Sse2/YBR169C (77,620 Da, cytoplasm, a Hsp70 and Hsp90 co-
chaperone), Ssz1/YHR064C (58,237 Da, cytoplasm), Ecm10/YEL030W (70,064 Da,
mitochondria), Ssc1/YJR045C (70,627 Da, mitochondria), Ssq1/YLR369W (72,364 Da,
mitochondria), Kar2/YJL034W (74,467 Da, endoplasmic reticulum), Lhs1/YKL073W
(99,571 Da, endoplasmic reticulum), and co-chaperones: Fes1/YBR101C (factor
exchange Ssa1, Hsp70-co-chaperone), Ydj1/YNL064C (Type I Hsp40, co-chaperone
with Hsp70 and Hsp90), Sis1/YNL007c (Hsp40, co-chaperone with Hsp70 Ssa1),
Sti1/YOR027W (Hsp70 and Hsp90 co-chaperone), Snl1 (BAG-1)/YIL016W (ribosome-
associated protein that regulates Hsp70s including Ssa1), Cdc37/ YDR168w, Hsp90 co-
chaperone), Sba1/YKL117W (Hsp90 co-chaperone), and three other heat shock
proteins: Hsp104/YLL026W (disaggregase with Hsp40 and Hsp70) and small heat
shock proteins Hsp26/YBR072W and Hsp42/YDR171W.
2Ste5 is listed in SGD/Biogrid as having a genetic suppression interaction with Hsp82.
3"Core" is core signal transduction pathway and TFs (transcription factors) for mating: Bar1/Sst1,
MFalpha1, MFalpha2, MFa1, MFa2, Ste6, Ste2, Ste3, Gpa1, Ste4, Ste18, Sst2, Ste20,
Ste5, Ste50, Ste11, Ste7, Fus3, Kss1 Dig1, Dig2, Ste12, Kar4, Far1, Bem1, Cdc42,
Cdc24, Rga1, Rga2. Invasive growth: Msb2, Sho1, Opy2, Bud8, Axl2, Bem4,
Rsr1/Bud1, Cdc42, Cdc24, Rga1, Rga2, Ste20, Ste50, Ste11, Ste7, Kss1, Fus3, Dig1,
Dig2, Ste12, Tec1, Flo8, Mfg1, Mss11, Flo8.
4This protein was not in the Gong database (S32) which provides the majority of known
HSP70 interactions.
