# Supplementary material for: Effects of HSP70 chaperones Ssa1 and Ssa2 on Ste5 scaffold and the mating mitogen-activated protein kinase (MAPK) pathway in Saccharomyces cerevisiae
Source: PLoS One. 2023 Oct 18;18(10):e0289339. doi: 10.1371/journal.pone.0289339 (PMC10584130; doi:10.1371/journal.pone.0289339)
Supplement: S5 Table — (XLSX) [file pone.0289339.s013.xlsx]

## Sheet: Table S5
Table S5. Morphology of wild type and fes1D strains before and after exposure to a factor.
		Mean Percentage of Total Cells +/- S.E.
Morphology1		WT –aF	WT + aF	fes1D aF	fes1D + aF
1.Tally 1
Unbudded		43.2 ± 1.5	25.1 ± 0.9	48.4 ± 2.7	26.5 ± 0.7
Budded		55.5 ± 2.3	0.6 ± 0.2	51.1 ± 1.1	11.9 ± 3.0
Cigar unbudded		0	7.1 ± 4.6	0.5 ± 0.4	1.2 ± 0.7
Shmoo/long shmoo		0	41.7 ± 2.7	0	30.0 ± 4.4
Bent shmoo		0	9.6 ± 2.7	0	1.3 ± 0.8
Irregular unbudded		0.8 ± 0.4	13.6 ± 9.5	0	25.6 ± 7.6
(Almost shmoo)
Multi-shmoo		0.5 ± 0.3	1.8 ± 0.3	0	0.4 ± 0.7
Budding shmoo		0	0.5 ± 0.5	0	0.8 ± 0.4
Shmoo with side bud2		0	0	0	15.0 +/- 2.0
2.Tally 2
Short shmoo			27.5 ± 3.0		18.2 ± 4.0
Medium shmoo			45.7 ± 5.6		19.4 ± 5.4
Long shmoo			14.1 ± 0.6		1.3 ± 0.7
Total shmoo			87.4 ± 9.1		38.9 ± 9.7
1Strains EYL1740 (S288c BY4741 KSS1+) and a fes1D derivative of BY4741 were grown in
YEPD to early logarithmic phase at room temperature (A600 of ~0.2), samples were adjusted
to equal density and grown to an A600 of 0.6 then equal A600 units of cells were pelleted and
resuspended in fresh YEPD with or without 2.5 mM a factor and incubated at room temperature
with shaking. Samples were then fixed with 1/10 volume of 37% formaldehyde and
photographed on the microscope. Tallies for cell morphology were done from the images.
Approximately 350-600 cells were counted per sample.
2A shmoo with a round bud on its side is a novel phenotype only detected in the fes1D strain.
3Standard error was calculated with N =3 sample size.
