# Supplementary material for: Effects of HSP70 chaperones Ssa1 and Ssa2 on Ste5 scaffold and the mating mitogen-activated protein kinase (MAPK) pathway in Saccharomyces cerevisiae
Source: PLoS One. 2023 Oct 18;18(10):e0289339. doi: 10.1371/journal.pone.0289339 (PMC10584130; doi:10.1371/journal.pone.0289339)
Supplement: S6 Table — (XLSX) [file pone.0289339.s014.xlsx]

## Sheet: Table S6
Table S6. Cell morphology of Hsp70 family mutants before and after a factor treatment.
Strain1	aF (mM)	N2	%RUB	%B	%EI	%S	%LS	%MS	%CS	%DS	%BB	%TS	%UCE	% WT TS
Wild type1	0	N>300	41.4		0	0	0							0
Wild type13	5	N>300			5.2	94.9	0						100	100
ssa1D ssa2D3	0	N>300	56.2		0	0	0							0
ssa1D ssa2D3	5	N>300			67.4	32.6	0						100	34.4
Wild type2	0	392	43.6	56.4	0	0	0	0	0	0	0	0	0	0
Wild type2	2.5	483	21.3	1	25.9	36	15.7	0	0	0	0	51.7	77.6	100
Wild type2	5	944	14.9	0.02	25	54.2	0	1.7	0	0	0	55.9	80.9	100
ydj1D	0	381	53.9	47	0	0	0	0	0	0	0	0	0	0
ydj1D	2.5	549	15.5	1.8	36.2	24.2	0	0	8.4	0	13.8	32.6	68.8	88.9
ydj1D	5	482	18.9	0.6	35.7	22.8	0	0.2	12.7	0	9.1	35.9	71.4	64.2
fes1D 4	0	2199	60.7	34.9	3.3	1.1	0	0	0	0	0	1.1	4.4	0
fes1D 4	2.5	2146	34.2	1.4	33	30.7	0	0.6	0	0	0	31.3	64.3	56
snl1D	0	1094	39.9	60	0	0	0	0	0	0	0	0	0	0
snl1D	2.5	780	28.9	1.1	23.9	30.5	13.5	0	0	0	0	44	68	78.7
sti1D	0	563	48.8	51.1	0	0	0	0	0	0	0	0	0	0
sti1D	5	462	6.7	0	7.4	81.8	1.7	2.4	0	0	0	85.9	93.3	153.6
ssb1D	0	494	46.4	53.6	0	0	0	0	0	0	0	0	0	0
ssb1D	5	486	15.2	0.02	33.7	49.6	0	0	0	0	0	49.6	83.3	88.7
sse1D	0	588	53.4	46.6	0	0	0	0	0	0	0	0	0	0
sse1D	5	630	21.4	3.2	33.8	41.6	0	0	0	0	0	41.6	75.4	74.4
sse2D	0	483	38.9	61.1	0	0	0	0	0	0	0	0	0	0
sse2D	5	202	38.6	5.9	42.6	0	4	0	5.4	3.5	0	9.4	55.5	16.9
ssz1D 5	0	528	59.8	40.1	0	0	0	0	0	0	0	0	0	0
ssz1D 5	5	668	24.2	3.3	34.4	6.02	0	0	0	0	0	6.02	40.4	10.8
1Strains are listed in TableS1. Wild type 1 is EY3136 (kss1- ascospore B) isogenic to EY3141 ssa1D ssa2D (kss1- ascospore B).
Wild type 2 is S288c BY4741 (KSS1+) isogenic to the mutants ydj1D, fes1D, snl1D, sti1D, ssb1D, sse1D, sse2D, ssz1D which. As
photos were done live, separate experiments were done for different a factor concentrations and only 2 strains were done at a time
with staggered a factor addition times to permit timely photographing. Wild type1 and ssa1D ssa2D strains were grown streaked on
YPD plates at 30oC then grown overnight in liquid culture at 30oC, diluted in fresh prewarmed liquid culture and grown to an A600 of
~0.5 then shaken with a factor or peptide buffer before photographing and/or tallying live. Wild type 2 and the other mutants strains
were freshly grown overnight in thin streakouts on YPD plates at 30oC, then inoculated into liquid YPD to an A600 of 0.2 then shaken
at 30oC for 2 hours, centrifuged and resuspended at A600 of 0.4 in prewarmed YPD medium with or without a factor or peptide buffer
then incubated at 30oC with shaking for two hours. Cells were sonicated prior to being photographed.
2N is the number of cells counted, %RUB is round unbudded cells, %B is budded cells, %EI is enlarged irregular or football
ellipse shaped unbudded cells, %B is budded cells, %S is shmoos, % LS is shmoos with long projection, %MS is shmoos with
two projections (multi-shmoo tip), %CS is shmoo with crooked projection, %DS is two enlarged shmoos joined at middle,
%BB enlarged budded cells. %TS is % total shmoos, unbudded and budded cells with projections (%S+%LS+%MS+%CS+%DS).
UCE is total unbudded cell enlargement (%EI+%S+%LS+%MS+%CS). % WT S is the % total unbudded shmoos divided by the
% total unbudded shmoos for the wild type strain, a normalized value.
3It was difficult to identify many true shmoos with typical elongated projections for ssa1D ssa2D mutants compared to wild type 1. The
cells that were classified as shmoos include triangular cells with small projections, most cells were round and enlarged. After
longterm treatment with 5 mM a factor, 7.9 +/ 1.8 S.E. percent of wild type 1 cells and 3.2 +/- 0 S.E. of ssa1D ssa2D cells had a
crumpled morphology typical of cells that have died by lysis or yeast “apoptosis”.
4fes1D cells treated with a factor have novel cell morphology phenotypes of cigar shaped unbudded cells and shmoos with a bud on
the side of the cell rather than at the projection tip as shown in Table S8.
5ssz1 cells had a flocculent phenotype and were very clumpy even after sonication.
